# Supplementary material for: Functional analysis of the dihydroflavonol 4-reductase family of Camellia sinensis: exploiting key amino acids to reconstruct reduction activity
Source: Hortic Res. 2022 Apr 22;9:uhac098. doi: 10.1093/hr/uhac098 (PMC9250652; doi:10.1093/hr/uhac098)
Supplement: Web_Material_uhac098 [file web_material_uhac098.zip]

Archive with 3 entries (3 files):
- Dataset S1.xls
- Dataset S2.xlsx
- Supplemental Data.doc
