# Supplementary material for: Functional analysis of the dihydroflavonol 4-reductase family of Camellia sinensis: exploiting key amino acids to reconstruct reduction activity
Source: Hortic Res. 2022 Apr 22;9:uhac098. doi: 10.1093/hr/uhac098 (PMC9250652; doi:10.1093/hr/uhac098)
Supplement: Web_Material_uhac098 [file web_material_uhac098.zip › Dataset S1.xls]

## Sheet: qPCR
Sample	Reference Gene	Quantification cycle (Ct)		Target Gene-1	Quantification cycle (Ct)		Target Gene-2	Quantification cycle (Ct)		Target Gene-3	Quantification cycle (Ct)		Target Gene-4	Quantification cycle (Ct)
Bud-1	GAPDH	17.6832		DFRa	19.5857		DFRb1	25.4612		DFRb3	31.0646		DFRc	29.186
Bud-2	GAPDH	17.4899		DFRa	19.727		DFRb1	25.2984		DFRb3	30.8086		DFRc	29.1949
Bud-3	GAPDH	17.273		DFRa	19.688		DFRb1	25.206		DFRb3	31.0301		DFRc	29.2101
Young leaf-1	GAPDH	18.7665		DFRa	21.444		DFRb1	24.9527		DFRb3	30.3519		DFRc	29.7836
Young leaf-2	GAPDH	18.7085		DFRa	21.5278		DFRb1	24.9307		DFRb3	30.2005		DFRc	29.3506
Young leaf-3	GAPDH	18.6286		DFRa	21.3817		DFRb1	24.8515		DFRb3	30.5003		DFRc	29.3902
Mature leaf-1	GAPDH	19.07		DFRa	24.4359		DFRb1	29.4294		DFRb3	32.575		DFRc	29.2698
Mature leaf-2	GAPDH	18.7973		DFRa	24.3456		DFRb1	29.3126		DFRb3	32.4185		DFRc	29.4382
Mature leaf-3	GAPDH	19.0264		DFRa	24.4591		DFRb1	29.5501		DFRb3	32.1393		DFRc	29.2364
Stem-1	GAPDH	18.2812		DFRa	21.592		DFRb1	29.4462		DFRb3	33.5079		DFRc	27.8634
Stem-2	GAPDH	18.2353		DFRa	21.7454		DFRb1	29.827		DFRb3	33.0706		DFRc	28.0554
Stem-3	GAPDH	18.3272		DFRa	21.6044		DFRb1	29.5248		DFRb3	32.9977		DFRc	27.8011
Root-1	GAPDH	20.8659		DFRa	25.9615		DFRb1	28.2356		DFRb3	24.126		DFRc	27.1666
Root-2	GAPDH	20.8664		DFRa	26.0582		DFRb1	28.0729		DFRb3	24.3517		DFRc	27.0337
Root-3	GAPDH	21.0715		DFRa	26.098		DFRb1	28.2516		DFRb3	24.2887		DFRc	26.9738
