# Supplementary material for: Functional analysis of the dihydroflavonol 4-reductase family of Camellia sinensis: exploiting key amino acids to reconstruct reduction activity
Source: Hortic Res. 2022 Apr 22;9:uhac098. doi: 10.1093/hr/uhac098 (PMC9250652; doi:10.1093/hr/uhac098)
Supplement: Web_Material_uhac098 [file web_material_uhac098.zip › Dataset S2.xlsx]

## Sheet: Sheet1
Gene name	Sequences
CsDFRa	219-AAT GAA GAA GGG AGC TTT GAT GAG GCC ATT GAG GGT TGC TCT GGA GTG TTT CAT GTT GCC ACA CCT ATG GAT TTT GAG TCT AAG GAC CCT GAG AAT GAG GTA ATC AAG CCG ACA ATC AAC GGT GTG TTG AGC ATC ATA AGG TCA TGC ACC AAA GCT AAG ACA GTG AAG AGG CTG GTG TTC ACA TCC TCT GCT GGA ACT GTT AAT GTC CAG GAA CAC CAA CAA CCC GTT TTC GAC GAG AAC AAT TGG AGT GAC TTG GAT TTC ATC AAT AAG AAG AAG ATG ACT GGC TGG ATG TAT TTT…
CsDFRb1	225-GAT GAA GAC GGA AGC TTT GAC GAT GCC ATT CAA GGC TGT CAT GGT GTC TTC CAC GTT GCC ACT CCC ATG AAT TTC GTT TTT GTC ATG GAC CCT GAG AAT GAG TAT ATT AAA CCG ACG GTA GAT GGG GTT TTG AAC GTA ATG AGA TCA TGC TGC AAG GCC AAG ACC GTG AAG AGG ATC ATA TAC ACA TCA ACC ATG GCA ACT ATT GAA TAC CAA CAG AAA CCC CCT TCC CAA TAT GAT GAG AGT ATT TGG ACC GAT GTG GAT TTC TGC AGG GCT CGC AAG ATG TTT GCA TGG ATG TAT…
FS1	225-GAT GAA GAC GGA AGC TTT GAC GAT GCC ATT CAA GGC TGT CAT GGT GTC TTC CAC GTT GCC ACT CCC ATG AAT TTC GTT TTT GTC ATG GAC CCT GAG AAT GAG TAT ATT AAA CCG ACG GTA GAT GGG GTT TTG AAC GTA ATG AGA TCA TGC TGC AAG GCC AAG ACC GTG AAG AGG ATC ATA TAC ACA TCA TCT GCT GGA ACT GTT AAT GTC CAG GAA CAC CAA CAA CCC GTT TTC GAC GAG AAC AAT TGG AGT GAC TTG GAT TTC ATC AAT AAG AAG AAG ATG ACT GGC TGG ATG TAT…
FS2	225-GAT GAA GAC GGA AGC TTT GAT GAG GCC ATT GAG GGT TGC TCT GGA GTG TTT CAT GTT GCC ACA CCT ATG GAT TTT GAG TCT AAG GAC CCT GAG AAT GAG GTA ATC AAG CCG ACA ATC AAC GGT GTG TTG AGC ATC ATA AGG TCA TGC ACC AAA GCT AAG ACA GTG AAG AGG CTG GTG TTC ACA TCC TCT GCT GGA ACT GTT AAT GTC CAG GAA CAC CAA CAA CCC GTT TTC GAC GAG AAC AAT TGG AGT GAC TTG GAT TTC ATC AAT AAG AAG AAG ATG ACT GGC TGG ATG TAT TTT…
FS3	225-GAT GAA GAC GGA AGC TTT GAC GAT GCC ATT CAA GGC TGT CAT GGT GTC TTC CAC GTT GCC ACT CCC ATG AAT TTC GTT TTT GTC ATG GAC CCT GAG AAT GAG TAT ATT AAA CCG ACG GTA GAT GGG GTT TTG AAC GTA ATG AGA TCA TGC TGC AAG GCC AAG ACC GTG AAG AGG CTG GTG TTC ACA TCC TCT GCT GGA ACT GTT AAT GTC CAG GAA CAC CAA CAA CCC GTT TTC GAC GAG AAC AAT TGG AGT GAC TTG GAT TTC ATC AAT AAG AAG AAG ATG ACT GGC TGG ATG TAT…
FS4	225-GAT GAA GAC GGA AGC TTT GAC GAT GCC ATT CAA GGC TGT CAT GGT GTC TTC CAC GTT GCC ACT CCC ATG AAT TTC GTT TTT GTC ATG GAC CCT GAG AAT GAG TAT ATT AAA CCG ACG GTA GAT GGG GTT TTG AAC GTA ATG AGA TCA TGC ACC AAA GCT AAG ACA GTG AAG AGG CTG GTG TTC ACA TCC TCT GCT GGA ACT GTT AAT GTC CAG GAA CAC CAA CAA CCC GTT TTC GAC GAG AAC AAT TGG AGT GAC TTG GAT TTC ATC AAT AAG AAG AAG ATG ACT GGC TGG ATG TAT…
FS5	225-GAT GAA GAC GGA AGC TTT GAC GAT GCC ATT CAA GGC TGT CAT GGT GTC TTC CAC GTT GCC ACT CCC ATG AAT TTC GTT TTT GTC ATG GAC CCT GAG AAT GAG TAT ATT AAA CCG ACG GTA GAT GGG GTT TTG AGC ATC ATA AGG TCA TGC ACC AAA GCT AAG ACA GTG AAG AGG CTG GTG TTC ACA TCC TCT GCT GGA ACT GTT AAT GTC CAG GAA CAC CAA CAA CCC GTT TTC GAC GAG AAC AAT TGG AGT GAC TTG GAT TTC ATC AAT AAG AAG AAG ATG ACT GGC TGG ATG TAT…
CsDFRaS117N	219-AAT GAA GAA GGG AGC TTT GAT GAG GCC ATT GAG GGT TGC TCT GGA GTG TTT CAT GTT GCC ACA CCT ATG GAT TTT GAG TCT AAG GAC CCT GAG AAT GAG GTA ATC AAG CCG ACA ATC AAC GGT GTG TTG AAC ATC ATA AGG TCA TGC ACC AAA GCT AAG ACA GTG AAG AGG CTG GTG TTC ACA TCC TCT GCT GGA ACT GTT AAT GTC CAG GAA CAC CAA CAA CCC GTT TTC GAC GAG AAC AAT TGG AGT GAC TTG GAT TTC ATC AAT AAG AAG AAG ATG ACT GGC TGG ATG TAT TTT…
CsDFRaI118V	219-AAT GAA GAA GGG AGC TTT GAT GAG GCC ATT GAG GGT TGC TCT GGA GTG TTT CAT GTT GCC ACA CCT ATG GAT TTT GAG TCT AAG GAC CCT GAG AAT GAG GTA ATC AAG CCG ACA ATC AAC GGT GTG TTG AGC GTA ATA AGG TCA TGC ACC AAA GCT AAG ACA GTG AAG AGG CTG GTG TTC ACA TCC TCT GCT GGA ACT GTT AAT GTC CAG GAA CAC CAA CAA CCC GTT TTC GAC GAG AAC AAT TGG AGT GAC TTG GAT TTC ATC AAT AAG AAG AAG ATG ACT GGC TGG ATG TAT TTT…
CsDFRaI119M	219-AAT GAA GAA GGG AGC TTT GAT GAG GCC ATT GAG GGT TGC TCT GGA GTG TTT CAT GTT GCC ACA CCT ATG GAT TTT GAG TCT AAG GAC CCT GAG AAT GAG GTA ATC AAG CCG ACA ATC AAC GGT GTG TTG AGC ATC ATG AGG TCA TGC ACC AAA GCT AAG ACA GTG AAG AGG CTG GTG TTC ACA TCC TCT GCT GGA ACT GTT AAT GTC CAG GAA CAC CAA CAA CCC GTT TTC GAC GAG AAC AAT TGG AGT GAC TTG GAT TTC ATC AAT AAG AAG AAG ATG ACT GGC TGG ATG TAT TTT…
CsDFRaT123C	219-AAT GAA GAA GGG AGC TTT GAT GAG GCC ATT GAG GGT TGC TCT GGA GTG TTT CAT GTT GCC ACA CCT ATG GAT TTT GAG TCT AAG GAC CCT GAG AAT GAG GTA ATC AAG CCG ACA ATC AAC GGT GTG TTG AGC ATC ATA AGG TCA TGC TGC AAA GCT AAG ACA GTG AAG AGG CTG GTG TTC ACA TCC TCT GCT GGA ACT GTT AAT GTC CAG GAA CAC CAA CAA CCC GTT TTC GAC GAG AAC AAT TGG AGT GAC TTG GAT TTC ATC AAT AAG AAG AAG ATG ACT GGC TGG ATG TAT TTT…
CsDFRb1N120S	225-GAT GAA GAC GGA AGC TTT GAC GAT GCC ATT CAA GGC TGT CAT GGT GTC TTC CAC GTT GCC ACT CCC ATG AAT TTC GTT TTT GTC ATG GAC CCT GAG AAT GAG TAT ATT AAA CCG ACG GTA GAT GGG GTT TTG AGC GTA ATG AGA TCA TGC TGC AAG GCC AAG ACC GTG AAG AGG ATC ATA TAC ACA TCA ACC ATG GCA ACT ATT GAA TAC CAA CAG AAA CCC CCT TCC CAA TAT GAT GAG AGT ATT TGG ACC GAT GTG GAT TTC TGC AGG GCT CGC AAG ATG TTT GCA TGG ATG TAT…
CsDFRb1V121I	225-GAT GAA GAC GGA AGC TTT GAC GAT GCC ATT CAA GGC TGT CAT GGT GTC TTC CAC GTT GCC ACT CCC ATG AAT TTC GTT TTT GTC ATG GAC CCT GAG AAT GAG TAT ATT AAA CCG ACG GTA GAT GGG GTT TTG AAC ATC ATG AGA TCA TGC TGC AAG GCC AAG ACC GTG AAG AGG ATC ATA TAC ACA TCA ACC ATG GCA ACT ATT GAA TAC CAA CAG AAA CCC CCT TCC CAA TAT GAT GAG AGT ATT TGG ACC GAT GTG GAT TTC TGC AGG GCT CGC AAG ATG TTT GCA TGG ATG TAT…
CsDFRb1M121I	225-GAT GAA GAC GGA AGC TTT GAC GAT GCC ATT CAA GGC TGT CAT GGT GTC TTC CAC GTT GCC ACT CCC ATG AAT TTC GTT TTT GTC ATG GAC CCT GAG AAT GAG TAT ATT AAA CCG ACG GTA GAT GGG GTT TTG AAC GTA ATA AGA TCA TGC TGC AAG GCC AAG ACC GTG AAG AGG ATC ATA TAC ACA TCA ACC ATG GCA ACT ATT GAA TAC CAA CAG AAA CCC CCT TCC CAA TAT GAT GAG AGT ATT TGG ACC GAT GTG GAT TTC TGC AGG GCT CGC AAG ATG TTT GCA TGG ATG TAT…
CsDFRb1C126T	225-GAT GAA GAC GGA AGC TTT GAC GAT GCC ATT CAA GGC TGT CAT GGT GTC TTC CAC GTT GCC ACT CCC ATG AAT TTC GTT TTT GTC ATG GAC CCT GAG AAT GAG TAT ATT AAA CCG ACG GTA GAT GGG GTT TTG AAC GTA ATG AGA TCA TGC ACC AAG GCC AAG ACC GTG AAG AGG ATC ATA TAC ACA TCA ACC ATG GCA ACT ATT GAA TAC CAA CAG AAA CCC CCT TCC CAA TAT GAT GAG AGT ATT TGG ACC GAT GTG GAT TTC TGC AGG GCT CGC AAG ATG TTT GCA TGG ATG TAT…
